# Supplementary material for: Frentizole, a Nontoxic Immunosuppressive Drug, and Its Analogs Display Antitumor Activity via Tubulin Inhibition
Source: Int J Mol Sci. 2023 Dec 14;24(24):17474. doi: 10.3390/ijms242417474 (PMC10744269; doi:10.3390/ijms242417474)
Supplement: Supplementary file 1 [file ijms-24-17474-s001.zip]

Archive with 1 entries (1 files):
- ijms-2721809-supplementary.pdf
